# Supplementary material for: Differentiating Main-Duct IPMN from Chronic Pancreatitis Using Next-Generation Sequencing of Main Pancreatic Duct Fluid: A Pilot Study
Source: Diagnostics (Basel). 2025 Aug 5;15(15):1964. doi: 10.3390/diagnostics15151964 (PMC12346017; doi:10.3390/diagnostics15151964)
Supplement: Supplementary file 1 [file diagnostics-15-01964-s001.zip]

Archive with 1 entries (1 files):
- diagnostics-3710235-supplementary.pdf
